# Supplementary material for: Importance of environmental signals for cardiac morphological development in Atlantic salmon
Source: J Exp Biol. 2024 Oct 18;227(20):jeb247557. doi: 10.1242/jeb.247557 (PMC11529873; doi:10.1242/jeb.247557)
Supplement: Dataset 1. Raw data [file jexbio-227-247557-Dataset1.xlsx]

## Sheet: Morphology and biometric data
		All groups with all timepoints													At smoltification only all groups																Treatments groups all timepoints with both start and end smoltification
Fish	Tank	Time	Treatment	Length	Weight	HWR	ABA	VA	BWVW					Fish ID	Tank	Time	Treatment	Weight	Heart	Ventricle	CSI	RVM	HWR	ABA	VA	BWVW				Fish	Tank	Time	Treatment	Length	Weight	HWR	ABA	VA	BWVW
139	13	Smolt	SIMFARM	17	61	0.82258064516129	47.947	112.985	0.516129032258064					139	1	Eight	SIMNAT	57	0.077	0.045	0.135087719298246	0.0789473684210526	0.685567010309278	47.169	104.742	0.403780068728522				161	5	End	SIMFARM	45489	56	1.29555555555556	32.722	94.888	0.74
140	13	Smolt	SIMFARM	19.6	83	0.627565982404692	37.596	110.255	0.466275659824047					140	1	Eight	SIMNAT	63	0.094	0.047	0.149206349206349	0.0746031746031746	0.805604203152364	26.841	99.092	0.409807355516638				162	5	End	SIMFARM	45523	94	0.534223706176962	47.39	110.829	0.659432387312187
141	13	Smolt	SIMFARM	19.9	80	0.800373134328358	25.073	107.106	0.507462686567164					141	2	Eight	SIMNAT	56	0.086	0.048	0.153571428571429	0.0857142857142857	0.923076923076923	15.291	98.639	0.403418803418803				159	6	End	SIMFARM	45519	50	0.824497257769653	46.061	107.43	0.656307129798903
142	14	Smolt	SIMFARM	16.9	62									142	2	Eight	SIMNAT	74		0.053		0.0716216216216216	0.771626297577855	20.227	96.592	0.356401384083045				160	6	End	SIMFARM	45460	66	0.749588138385503	57.165	107.667	0.606260296540362
143	14	Smolt	SIMFARM	16.4	48	0.750515463917526	41.335	112.362	0.496907216494845					143	3	Eight	SIMNAT	62	0.069	0.039	0.111290322580645	0.0629032258064516	0.650994575045208	29.701	93.752	0.392405063291139				154	7	End	SIMFARM	45431	94	0.716024340770791	40.995	91.762	0.551724137931034
144	14	Smolt	SIMFARM	17.8	58	0.638257575757576	34.68	94.337	0.486742424242424					144	3	Eight	SIMNAT	56	0.076	0.038	0.135714285714286	0.0678571428571429	0.723443223443223	50.088	103.479	0.43040293040293				155	7	End	SIMFARM	19		0.933460076045627	47.777	110.556	0.665399239543726
145	15	Smolt	SIMFARM	18.9	78	0.621993127147766	37.055	99.729	0.520618556701031					145	4	Eight	SIMNAT	55	0.087	0.05	0.158181818181818	0.0909090909090909	0.909090909090909	26.654	86.076	0.421150278293135				139	13	End	SIMFARM	17	61	0.82258064516129	47.947	112.985	0.516129032258064
146	15	Smolt	SIMFARM	18.5	71	0.534591194968553	33.211	105.454	0.482704402515723					146	4	Eight	SIMNAT	71	0.108	0.056	0.152112676056338	0.0788732394366197	0.76759410801964	49.424	99.114	0.397708674304419				140	13	End	SIMFARM	45462	83	0.627565982404692	37.596	110.255	0.466275659824047
147	15	Smolt	SIMFARM	17.8	63		58.99	116.571						147	5	Eight	SIMNAT	68	0.09	0.053	0.132352941176471	0.0779411764705882	0.947183098591549	44.983	95.682	0.501760563380282				141	13	End	SIMFARM	45554	80	0.800373134328358	25.073	107.106	0.507462686567164
148	16	Smolt	SIMFARM	19.3	77	0.920068027210884	44.884	104.371	0.576530612244898					148	5	Eight	SIMNAT	60	0.082	0.043	0.136666666666667	0.0716666666666667	0.819277108433735	19.391	85.311	0.342512908777969				163	13	End	SIMFARM	45342	88	0.773333333333333			0.484444444444444
149	16	Smolt	SIMFARM	19.1	72	0.708133971291866	47.661	113.601	0.486443381180223					149	6	Eight	SIMNAT	48	0.073	0.035	0.152083333333333	0.0729166666666667	0.81767955801105	24.552	93.731	0.34622467771639				164	13	End	SIMFARM	45370	80	0.890243902439025			0.52787456445993
150	16	Smolt	SIMFARM	18.7	68	0.754816112084063	36.546	101.71	0.51138353765324					150	6	Eight	SIMNAT	85	0.108	0.052	0.127058823529412	0.0611764705882353	0.857627118644068	8.724	99.329	0.405084745762712				165	13	End	SIMFARM	45340	76	0.782958199356913			0.485530546623794
151	16	Smolt	SIMFARM	19	79	0.876500857632933	48.98	101.069	0.552315608919383					163	1	Ten	SIMNAT	54	0.093	0.05	0.172222222222222	0.0925925925925926	0.793168880455408			0.394686907020873				142	14	End	SIMFARM	45551	62
152	16	Smolt	SIMFARM	18.8	71	0.710526315789474	58.417	105.961	0.631578947368421					164	1	Ten	SIMNAT	46	0.069	0.039	0.15	0.0847826086956522	0.874			0.442				143	14	End	SIMFARM	45398	48	0.750515463917526	41.335	112.362	0.496907216494845
153	16	Smolt	SIMFARM	19.1	76	0.705	55.661	103.288	0.536666666666667					165	2	Ten	SIMNAT	95	0.129	0.09	0.135789473684211	0.0947368421052631	0.840510366826156			0.486443381180223				144	14	End	SIMFARM	45521	58	0.638257575757576	34.68	94.337	0.486742424242424
154	7	Smolt	SIMFARM	19.5	94	0.716024340770791	40.995	91.762	0.551724137931034					166	2	Ten	SIMNAT	74	0.11	0.065	0.148648648648649	0.0878378378378378	0.880952380952381			0.428571428571429				166	14	End	SIMFARM	45462	79	0.766609880749574			0.507666098807496
155	7	Smolt	SIMFARM	19		0.933460076045627	47.777	110.556	0.665399239543726					167	3	Ten	SIMNAT	44	0.068	0.043	0.154545454545455	0.0977272727272727	0.831325301204819			0.347389558232932				167	14	End	SIMFARM	45401	76	0.903339191564148			0.518453427065026
156	15	Smolt	SIMFARM	16.8	53	0.444270015698587	43.338	100.629	0.562009419152276					168	3	Ten	SIMNAT	40	0.058	0.038	0.145	0.095	0.812631578947368			0.416842105263158				168	14	End	SIMFARM	45431	79	0.705882352941177			0.544982698961938
157	15	Smolt	SIMFARM	19	85	0.52442996742671	52.777	106.222	0.490228013029316					169	4	Ten	SIMNAT	55	0.112	0.069	0.203636363636364	0.125454545454545	0.751987281399046			0.397456279809221				145	15	End	SIMFARM	45553	78	0.621993127147766	37.055	99.729	0.520618556701031
158	15	Smolt	SIMFARM	19.2	82	0.669796557120501	45.168	107.331	0.528951486697966					170	4	Ten	SIMNAT	49	0.071	0.04	0.144897959183673	0.0816326530612245	0.920570264765784			0.496945010183299				146	15	End	SIMFARM	45430	71	0.534591194968553	33.211	105.454	0.482704402515723
159	6	Smolt	SIMFARM	15.8	50	0.824497257769653	46.061	107.43	0.656307129798903					171	5	Ten	SIMNAT	98	0.131	0.092	0.133673469387755	0.0938775510204082	0.954849498327759			0.5				147	15	End	SIMFARM	45521	63		58.99	116.571
160	6	Smolt	SIMFARM	17.6	66	0.749588138385503	57.165	107.667	0.606260296540362					172	5	Ten	SIMNAT	85	0.126	0.073	0.148235294117647	0.0858823529411765	0.960950764006791			0.446519524617997				156	15	End	SIMFARM	45520	53	0.444270015698587	43.338	100.629	0.562009419152276
161	5	Smolt	SIMFARM	16.7	56	1.29555555555556	32.722	94.888	0.74					173	6	Ten	SIMNAT	80	0.121	0.081	0.15125	0.10125	0.885860306643952			0.459965928449745				157	15	End	SIMFARM	19	85	0.52442996742671	52.777	106.222	0.490228013029316
162	5	Smolt	SIMFARM	19.8	94	0.534223706176962	47.39	110.829	0.659432387312187					174	6	Ten	SIMNAT	73	0.091	0.061	0.124657534246575	0.0835616438356164	1.18823529411765			0.370588235294118				158	15	End	SIMFARM	45341	82	0.669796557120501	45.168	107.331	0.528951486697966
163	13	Smolt	SIMFARM	20.2	88	0.773333333333333			0.484444444444444					139	13	Eight	SIMFARM	61	0.093	0.039	0.152459016393443	0.0639344262295082	0.82258064516129	47.947	112.985	0.516129032258064				169	15	End	SIMFARM	45432	93	0.661664392905866			0.492496589358799
164	13	Smolt	SIMFARM	19.3	80	0.890243902439025			0.52787456445993					140	13	Eight	SIMFARM	83	0.133	0.061	0.160240963855422	0.0734939759036145	0.627565982404692	37.596	110.255	0.466275659824047				170	15	End	SIMFARM	45463	86	0.753510140405616			0.542901716068643
165	13	Smolt	SIMFARM	18.2	76	0.782958199356913			0.485530546623794					141	13	Eight	SIMFARM	80	0.12	0.057	0.15	0.07125	0.800373134328358	25.073	107.106	0.507462686567164				171	15	End	SIMFARM	45342	91	0.762446657183499			0.47226173541963
166	14	Smolt	SIMFARM	19.6	79	0.766609880749574			0.507666098807496					142	14	Eight	SIMFARM	62	0.117	0.061	0.188709677419355	0.0983870967741935								148	16	End	SIMFARM	45370	77	0.920068027210884	44.884	104.371	0.576530612244898
167	14	Smolt	SIMFARM	19.4	76	0.903339191564148			0.518453427065026					143	14	Eight	SIMFARM	48	0.072	0.039	0.15	0.08125	0.750515463917526	41.335	112.362	0.496907216494845				149	16	End	SIMFARM	45310	72	0.708133971291866	47.661	113.601	0.486443381180223
168	14	Smolt	SIMFARM	19.5	79	0.705882352941177			0.544982698961938					144	14	Eight	SIMFARM	58	0.082	0.045	0.141379310344828	0.0775862068965517	0.638257575757576	34.68	94.337	0.486742424242424				150	16	End	SIMFARM	45491	68	0.754816112084063	36.546	101.71	0.51138353765324
169	15	Smolt	SIMFARM	20.5	93	0.661664392905866			0.492496589358799					145	15	Eight	SIMFARM	78	0.096	0.054	0.123076923076923	0.0692307692307692	0.621993127147766	37.055	99.729	0.520618556701031				151	16	End	SIMFARM	19	79	0.876500857632933	48.98	101.069	0.552315608919383
170	15	Smolt	SIMFARM	20.6	86	0.753510140405616			0.542901716068643					146	15	Eight	SIMFARM	71	0.108	0.054	0.152112676056338	0.076056338028169	0.534591194968553	33.211	105.454	0.482704402515723				152	16	End	SIMFARM	45522	71	0.710526315789474	58.417	105.961	0.631578947368421
171	15	Smolt	SIMFARM	20.2	91	0.762446657183499			0.47226173541963					147	15	Eight	SIMFARM	63	0.101	0.053	0.16031746031746	0.0841269841269841		58.99	116.571					153	16	End	SIMFARM	45310	76	0.705	55.661	103.288	0.536666666666667
172	16	Smolt	SIMFARM	20.7	96	0.664050235478807			0.508634222919937					148	16	Eight	SIMFARM	77	0.115	0.068	0.149350649350649	0.0883116883116883	0.920068027210884	44.884	104.371	0.576530612244898				172	16	End	SIMFARM	45493	96	0.664050235478807			0.508634222919937
173	16	Smolt	SIMFARM	16.5	54	0.442592592592593			0.581481481481481					149	16	Eight	SIMFARM	72	0.132	0.063	0.183333333333333	0.0875	0.708133971291866	47.661	113.601	0.486443381180223				173	16	End	SIMFARM	45428	54	0.442592592592593			0.581481481481481
174	16	Smolt	SIMFARM	19.3	79	0.645056726094003			0.460291734197731					150	16	Eight	SIMFARM	68	0.11	0.051	0.161764705882353	0.075	0.754816112084063	36.546	101.71	0.51138353765324				174	16	End	SIMFARM	45370	79	0.645056726094003			0.460291734197731
139	1	Smolt	SIMNAT	17	57	0.685567010309278	47.169	104.742	0.403780068728522					163	13	Ten	SIMFARM	88	0.147	0.096	0.167045454545455	0.109090909090909	0.773333333333333			0.484444444444444				139	1	End	SIMNAT	17	57	0.685567010309278	47.169	104.742	0.403780068728522
140	1	Smolt	SIMNAT	18.3	63	0.805604203152364	26.841	99.092	0.409807355516638					164	13	Ten	SIMFARM	80	0.119	0.081	0.14875	0.10125	0.890243902439025			0.52787456445993				140	1	End	SIMNAT	45369	63	0.805604203152364	26.841	99.092	0.409807355516638
141	2	Smolt	SIMNAT	17.5	56	0.923076923076923	15.291	98.639	0.403418803418803					165	13	Ten	SIMFARM	76	0.125	0.085	0.164473684210526	0.111842105263158	0.782958199356913			0.485530546623794				163	1	End	SIMNAT	45338	54	0.793168880455408			0.394686907020873
142	2	Smolt	SIMNAT	18.8	74	0.771626297577855	20.227	96.592	0.356401384083045					166	14	Ten	SIMFARM	79	0.139	0.081	0.175949367088608	0.10253164556962	0.766609880749574			0.507666098807496				164	1	End	SIMNAT	45428	46	0.874			0.442
143	3	Smolt	SIMNAT	18.3	62	0.650994575045208	29.701	93.752	0.392405063291139					167	14	Ten	SIMFARM	76	0.132	0.071	0.173684210526316	0.0934210526315789	0.903339191564148			0.518453427065026				141	2	End	SIMNAT	45429	56	0.923076923076923	15.291	98.639	0.403418803418803
144	3	Smolt	SIMNAT	17.4	56	0.723443223443223	50.088	103.479	0.43040293040293					168	14	Ten	SIMFARM	79	0.145	0.07	0.183544303797468	0.0886075949367089	0.705882352941177			0.544982698961938				142	2	End	SIMNAT	45522	74	0.771626297577855	20.227	96.592	0.356401384083045
145	4	Smolt	SIMNAT	17.7	55	0.909090909090909	26.654	86.076	0.421150278293135					169	15	Ten	SIMFARM	93	0.161	0.106	0.173118279569892	0.113978494623656	0.661664392905866			0.492496589358799				161	2	End	SIMNAT	45400	72	0.951737451737452	31.966	85.27	0.488416988416988
146	4	Smolt	SIMNAT	18.2	71	0.76759410801964	49.424	99.114	0.397708674304419					170	15	Ten	SIMFARM	86	0.156	0.102	0.181395348837209	0.118604651162791	0.753510140405616			0.542901716068643				162	2	End	SIMNAT	45430	64	0.970119521912351	30.953	103.881	0.470119521912351
147	5	Smolt	SIMNAT	17.9	68	0.947183098591549	44.983	95.682	0.501760563380282					171	15	Ten	SIMFARM	91	0.159	0.105	0.174725274725275	0.115384615384615	0.762446657183499			0.47226173541963				165	2	End	SIMNAT	45432	95	0.840510366826156			0.486443381180223
148	5	Smolt	SIMNAT	17	60	0.819277108433735	19.391	85.311	0.342512908777969					172	16	Ten	SIMFARM	96	0.157	0.095	0.163541666666667	0.0989583333333333	0.664050235478807			0.508634222919937				166	2	End	SIMNAT	45491	74	0.880952380952381			0.428571428571429
149	6	Smolt	SIMNAT	16.8	48	0.81767955801105	24.552	93.731	0.34622467771639					173	16	Ten	SIMFARM	54	0.083	0.051	0.153703703703704	0.0944444444444444	0.442592592592593			0.581481481481481				143	3	End	SIMNAT	45369	62	0.650994575045208	29.701	93.752	0.392405063291139
150	6	Smolt	SIMNAT	19.7	85	0.857627118644068	8.724	99.329	0.405084745762712					174	16	Ten	SIMFARM	79	0.128	0.07	0.162025316455696	0.0886075949367089	0.645056726094003			0.460291734197731				144	3	End	SIMNAT	45399	56	0.723443223443223	50.088	103.479	0.43040293040293
151	14	Smolt	SIMNAT	17	63	0.922297297297297	24.795	91.878	0.452702702702703					8			Wild	13	0.031	0.019	0.238461538461538	0.146153846153846	0.646753246753247	30.723	92.77	0.45974025974026				159	3	End	SIMNAT	45308	57	1.03462321792261	33.753	88.169	0.443991853360489
152	14	Smolt	SIMNAT	18.9	77	0.777955271565495	50.948	94.875	0.453674121405751					9			Wild	18	0.043	0.025	0.238888888888889	0.138888888888889	1.00646551724138	38.003	72.472	0.40948275862069				160	3	End	SIMNAT	45307	53	0.720408163265306	31.338	96.155	0.446938775510204
153	14	Smolt	SIMNAT	17	67	0.816872427983539	25.808	101.919	0.446502057613169					23			Wild	13	0.034	0.022	0.261538461538462	0.169230769230769	1.19809069212411	40.032	84.132	0.350835322195704				167	3	End	SIMNAT	45338	44	0.831325301204819			0.347389558232932
154	4	Smolt	SIMNAT	17.7	73	0.87360594795539	38.104	98.923	0.492565055762082					24			Wild	10	0.028	0.021	0.28	0.21	0.962121212121212	6.776	88.82	0.424242424242424				168	3	End	SIMNAT	45550	40	0.812631578947368			0.416842105263158
155	4	Smolt	SIMNAT	17.5	70	0.866156787762906	58.579	98.981	0.504780114722753					25			Wild	12	0.031	0.023	0.258333333333333	0.191666666666667	1.0995670995671	47.045	98.901	0.385281385281385				145	4	End	SIMNAT	45490	55	0.909090909090909	26.654	86.076	0.421150278293135
156	13	Smolt	SIMNAT	20.3	100	0.858333333333333	44.222	105.781	0.49					26			Wild	11	0.024	0.017	0.218181818181818	0.154545454545455	0.80440097799511	29.967	92.765	0.408312958435208				146	4	End	SIMNAT	45340	71	0.76759410801964	49.424	99.114	0.397708674304419
157	13	Smolt	SIMNAT	15.5	48	0.65377855887522	25.99	100.996	0.460456942003515					27			Wild	29	0.071	0.046	0.244827586206897	0.158620689655172	1.08695652173913	20.319	74.716	0.393115942028985				154	4	End	SIMNAT	45490	73	0.87360594795539	38.104	98.923	0.492565055762082
158	13	Smolt	SIMNAT	18	75	0.647584973166368	25.263	101.675	0.370304114490161					28			Wild	28	0.048	0.036	0.171428571428571	0.128571428571429	0.706081081081081	8.546	87.648	0.356418918918919				155	4	End	SIMNAT	45429	70	0.866156787762906	58.579	98.981	0.504780114722753
159	3	Smolt	SIMNAT	17.1	57	1.03462321792261	33.753	88.169	0.443991853360489					29			Wild	24	0.041	0.025	0.170833333333333	0.104166666666667	1.06586826347305	26.811	73.355	0.397205588822355				169	4	End	SIMNAT	45490	55	0.751987281399046			0.397456279809221
160	3	Smolt	SIMNAT	16.1	53	0.720408163265306	31.338	96.155	0.446938775510204					30			Wild	26	0.06	0.037	0.230769230769231	0.142307692307692	0.919413919413919	13.127	72.824	0.404761904761905				170	4	End	SIMNAT	45428	49	0.920570264765784			0.496945010183299
161	2	Smolt	SIMNAT	18.4	72	0.951737451737452	31.966	85.27	0.488416988416988					31			Wild	27	0.057	0.04	0.211111111111111	0.148148148148148	0.759933774834437	49.026	79.014	0.359271523178808				147	5	End	SIMNAT	45552	68	0.947183098591549	44.983	95.682	0.501760563380282
162	2	Smolt	SIMNAT	18.5	64	0.970119521912351	30.953	103.881	0.470119521912351					32			Wild	28	0.067	0.045	0.239285714285714	0.160714285714286	0.957555178268251	14.42	86.769	0.414261460101868				148	5	End	SIMNAT	17	60	0.819277108433735	19.391	85.311	0.342512908777969
163	1	Smolt	SIMNAT	16.2	54	0.793168880455408			0.394686907020873					33			Wild	21	0.06	0.04	0.285714285714286	0.19047619047619	0.873214285714286	36.722	87.432	0.355357142857143				171	5	End	SIMNAT	45311	98	0.954849498327759			0.5
164	1	Smolt	SIMNAT	16.5	46	0.874			0.442					34			Wild	19	0.045	0.031	0.236842105263158	0.163157894736842	0.971486761710794	34.827	77.562	0.417515274949083				172	5	End	SIMNAT	45462	85	0.960950764006791			0.446519524617997
165	2	Smolt	SIMNAT	20.5	95	0.840510366826156			0.486443381180223					35			Wild	27	0.058	0.038	0.214814814814815	0.140740740740741	0.980902777777778	63.338	93.742	0.401041666666667				149	6	End	SIMNAT	45520	48	0.81767955801105	24.552	93.731	0.34622467771639
166	2	Smolt	SIMNAT	18.7	74	0.880952380952381			0.428571428571429					36			Wild	20	0.049	0.034	0.245	0.17	0.914230019493177	28.563	84.094	0.403508771929825				150	6	End	SIMNAT	45492	85	0.857627118644068	8.724	99.329	0.405084745762712
167	3	Smolt	SIMNAT	16.2	44	0.831325301204819			0.347389558232932					37			Wild	47	0.1	0.068	0.212765957446809	0.14468085106383	1.07321131447587	23.121	76.165	0.484193011647255				173	6	End	SIMNAT	45370	80	0.885860306643952			0.459965928449745
168	3	Smolt	SIMNAT	15.9	40	0.812631578947368			0.416842105263158					38			Wild	24	0.053	0.037	0.220833333333333	0.154166666666667	0.948214285714286	25.083	74.289	0.3875				174	6	End	SIMNAT	45522	73	1.18823529411765			0.370588235294118
169	4	Smolt	SIMNAT	17.7	55	0.751987281399046			0.397456279809221					39			Wild	22	0.049	0.033	0.222727272727273	0.15	1.10693069306931			0.427722772277228				156	13	End	SIMNAT	45371	100	0.858333333333333	44.222	105.781	0.49
170	4	Smolt	SIMNAT	16.5	49	0.920570264765784			0.496945010183299					40			Wild	21	0.05	0.037	0.238095238095238	0.176190476190476	0.78348623853211	39.772	93.158	0.394495412844037				157	13	End	SIMNAT	45427	48	0.65377855887522	25.99	100.996	0.460456942003515
171	5	Smolt	SIMNAT	20.1	98	0.954849498327759			0.5					41			Wild	12	0.04	0.029	0.333333333333333	0.241666666666667	0.640138408304498	48.964	95.061	0.363321799307958				158	13	End	SIMNAT	18	75	0.647584973166368	25.263	101.675	0.370304114490161
172	5	Smolt	SIMNAT	19.6	85	0.960950764006791			0.446519524617997					42			Wild	18	0.037	0.028	0.205555555555556	0.155555555555556	1.20357941834452	31.399	72.072	0.422818791946309				151	14	End	SIMNAT	17	63	0.922297297297297	24.795	91.878	0.452702702702703
173	6	Smolt	SIMNAT	19.3	80	0.885860306643952			0.459965928449745					43			Wild	19	0.042	0.03	0.221052631578947	0.157894736842105	1.11087866108787	29.268	86.319	0.410041841004184				152	14	End	SIMNAT	45553	77	0.777955271565495	50.948	94.875	0.453674121405751
174	6	Smolt	SIMNAT	18.8	73	1.18823529411765			0.370588235294118					44			Wild	35	0.07	0.053	0.2	0.151428571428571	0.731270358306189	34.345	86.501	0.389250814332248				153	14	End	SIMNAT	17	67	0.816872427983539	25.808	101.919	0.446502057613169
243		Smolt	Wild		16	1.21545667447307	31.817	73.94	0.358313817330211																					31	2	Fry	SIMFARM	45388	1.732	0.855305137354099	33.857	73.212	0.38823038824219
244		Smolt	Wild		17	1.14525139664804	27.049	79.235	0.458100558659218																					32	2	Fry	SIMFARM	45297	1.525	0.970368972150524	31.936	69.893	0.395909641377818
245		Smolt	Wild		25	1.20745920745921	33.221	69.698	0.342657342657343																					33	2	Fry	SIMFARM	45418	1.955	0.926485713351955	9.001	72.362	0.369251649938193
246		Smolt	Wild		15	1.01078167115903	47.843	69.293	0.444743935309973																					34	2	Fry	SIMFARM	45358	2.666	0.685881069319633	28.424	77.529	0.423440575535949
247		Smolt	Wild		18	1.09975669099757	30.048	78.094	0.491484184914842																					35	2	Fry	SIMFARM	45510	2.217	0.679310765459133	20.59	73.942	0.36036946017994
248		Smolt	Wild		12	1.06233766233766	25.403	78.896	0.483116883116883																					41	2	Fry	SIMFARM	45418	1.891	0.472367008187553	39.234	74.374	0.380434134192355
249		Smolt	Wild		18	1.04564315352697	36.488	86.82	0.404564315352697																					42	2	Fry	SIMFARM	45357	1.686	1.54565105121114	17.775	74.654	0.454904957851598
250		Smolt	Wild		13	0.646753246753247	30.723	92.77	0.45974025974026																					43	2	Fry	SIMFARM	7	2.666	0.888561830279986	28.937	82.195	0.394419179917041
251		Smolt	Wild		18	1.00646551724138	38.003	72.472	0.40948275862069																					44	2	Fry	SIMFARM	45329	2.935	0.843420429808749	30.188	86.596	0.393509164608289
252		Smolt	Wild		21	1.2089552238806	24.565	88.972	0.430703624733476																					45	2	Fry	SIMFARM	45357	1.619	1.09282467877046	40.043	73.34	0.457973437700739
253		Smolt	Wild		17	1.05183585313175	14.438	86.123	0.423326133909287																					51	2	Fry	SIMFARM	45388	1.706	0.929156131959236	32.889	80.434	0.427583099009934
254		Smolt	Wild		13	0.954741379310345	37.379	75.098	0.351293103448276																					52	2	Fry	SIMFARM	45510	2.233	1.12524040831238	32.515	78.162	0.508134740764938
255		Smolt	Wild		20	1.29061784897025	22.69	71.245	0.459954233409611																					53	2	Fry	SIMFARM	45510	2.061	0.938018541519555	11.907	74.196	0.394009818477816
256		Smolt	Wild		14	0.933774834437086	39.369	74.932	0.403973509933775																					54	2	Fry	SIMFARM	45388	1.795	1.14401238756971	25.674	76.103	0.440990247716946
257		Smolt	Wild		16	1.14915966386555	6.157	77.454	0.401260504201681																					55	2	Fry	SIMFARM	45510	2.085	1.0904208469583	33.613	82.932	0.422487016208227
258		Smolt	Wild		18	1	12.727	78.101	0.390829694323144																					32	1	Fry	SIMNAT	45356	1.546	1.05638084198034	25.488	65.239	0.316395620608282
259		Smolt	Wild		21	1.08139534883721	42.611	71.762	0.358527131782946																					33	1	Fry	SIMNAT	45327	1.356	0.946987448471663	27.156	65.113	0.369082856002012
260		Smolt	Wild		23	0.96078431372549	22.973	79.65	0.401960784313725																					34	1	Fry	SIMNAT	5	1.418	0.868726779211368	26.776	75.312	0.375831342614484
261		Smolt	Wild		18	1.01357466063348	13.536	75.549	0.409502262443439																					35	1	Fry	SIMNAT	45446	0.441	0.785542924078482	27.143	73.349	0.280429428504922
262		Smolt	Wild		18	1.03160270880361	21.839	76.951	0.45372460496614																					41	1	Fry	SIMNAT	45387	1.606	0.688432925558352	26.391	79.791	0.34100383190906
263		Smolt	Wild		20	0.990566037735849	43.193	84.428	0.379245283018868																					42	1	Fry	SIMNAT	5	1.296	0.575369973663905	43.848	83.989	0.346538124917824
264		Smolt	Wild		20	0.97970479704797	15.586	84.71	0.428044280442804																					43	1	Fry	SIMNAT	45477	1.213	0.709664982037097	36.482	72.452	0.309397472222652
265		Smolt	Wild		13	1.19809069212411	40.032	84.132	0.350835322195704																					44	1	Fry	SIMNAT	45356	1.457	0.762239549471589	37.498	70.414	0.29458316706049
266		Smolt	Wild		10	0.962121212121212	6.776	88.82	0.424242424242424																					45	1	Fry	SIMNAT	45355	0.733	0.814048791718399	30.027	72.822	0.281238951150725
267		Smolt	Wild		12	1.0995670995671	47.045	98.901	0.385281385281385																					51	1	Fry	SIMNAT	5	1.371	0.696545133836996	30.62	72.785	0.338911221998292
268		Smolt	Wild		11	0.80440097799511	29.967	92.765	0.408312958435208																					52	1	Fry	SIMNAT	45477	1.325	0.893061602124168	27.456	74.305	0.398166067818736
269		Smolt	Wild		29	1.08695652173913	20.319	74.716	0.393115942028985																					53	1	Fry	SIMNAT	45417	1.745	0.711737545785881	17.61	74.918	0.352462666896922
270		Smolt	Wild		28	0.706081081081081	8.546	87.648	0.356418918918919																					54	1	Fry	SIMNAT	5	1.276	0.928139115636962	7.435	71.007	0.323106595823821
271		Smolt	Wild		24	1.06586826347305	26.811	73.355	0.397205588822355																					55	1	Fry	SIMNAT	45326	0.842	0.896129455499672	36.176	66.574	0.393003039263224
272		Smolt	Wild		26	0.919413919413919	13.127	72.824	0.404761904761905																					127	13	Start	SIMFARM	45428	62	0.788215399396926	42.41	109.818	0.502506015724525
273		Smolt	Wild		27	0.759933774834437	49.026	79.014	0.359271523178808																					128	13	Start	SIMFARM	16	58	0.547749373305747	48.805	98.704	0.567164940401616
274		Smolt	Wild		28	0.957555178268251	14.42	86.769	0.414261460101868																					130	13	Start	SIMFARM	45428	58	0.808287600867991	54.414	107.828	0.515376582650124
275		Smolt	Wild		21	0.873214285714286	36.722	87.432	0.355357142857143																					129	14	Start	SIMFARM	45517	39	0.757188415342219	49.614	115	0.455381129001508
276		Smolt	Wild		19	0.971486761710794	34.827	77.562	0.417515274949083																					131	14	Start	SIMFARM	45338	54	0.65900447980893	46.001	103.343	0.475082193690803
277		Smolt	Wild		27	0.980902777777778	63.338	93.742	0.401041666666667																					132	14	Start	SIMFARM	45428	63	0.82225050579991	45.981	104.787	0.557754994574243
278		Smolt	Wild		20	0.914230019493177	28.563	84.094	0.403508771929825																					133	15	Start	SIMFARM	45338	56	0.683627306685804	45.161	106.59	0.592312283977483
279		Smolt	Wild		47	1.07321131447587	23.121	76.165	0.484193011647255																					134	15	Start	SIMFARM	45428	60	0.583155100795981	35.446	100.295	0.497799335659532
280		Smolt	Wild		24	0.948214285714286	25.083	74.289	0.3875																					135	15	Start	SIMFARM	45398	62	0.885017541697435	44.529	102.868	0.464596478291431
281		Smolt	Wild		22	1.10693069306931			0.427722772277228																					136	16	Start	SIMFARM	16	51	0.86102365378724	46.372	95.201	0.480763628741421
282		Smolt	Wild		21	0.78348623853211	39.772	93.158	0.394495412844037																					137	16	Start	SIMFARM	45339	69	0.809892630853034	52.335	102.858	0.501026454625723
283		Smolt	Wild		12	0.640138408304498	48.964	95.061	0.363321799307958																					138	16	Start	SIMFARM	15	44	1.09118308054486	47.506	100.667	0.680086997198395
284		Smolt	Wild		18	1.20357941834452	31.399	72.072	0.422818791946309																					127	1	Start	SIMNAT	45396	40	0.916672584722893	50.537	90.382	0.395786580689146
285		Smolt	Wild		19	1.11087866108787	29.268	86.319	0.410041841004184																					128	1	Start	SIMNAT	45336	37	1.06847729015566	28.183	87.414	0.489809412626534
286		Smolt	Wild		35	0.731270358306189	34.345	86.501	0.389250814332248																					129	1	Start	SIMNAT	45488	52	0.708055626112479	36.159	98.819	0.360222442638831
31	2	Fry	SIMFARM	6.4	1.732	0.855305137354099	33.857	73.212	0.38823038824219																					130	2	Start	SIMNAT	45456	34	0.900270673266645	39.814	91.093	0.375540618205028
32	2	Fry	SIMFARM	6.1	1.525	0.970368972150524	31.936	69.893	0.395909641377818																					131	2	Start	SIMNAT	45520	62	0.769757393769475	22.822	98.023	0.387917131990597
33	2	Fry	SIMFARM	6.5	1.955	0.926485713351955	9.001	72.362	0.369251649938193																					132	2	Start	SIMNAT	45520	63	0.767737693309561	41.975	96.303	0.414170344237489
34	2	Fry	SIMFARM	7.3	2.666	0.685881069319633	28.424	77.529	0.423440575535949																					133	3	Start	SIMNAT	16	52	0.784643299230842	37.71	91.752	0.391029316856928
35	2	Fry	SIMFARM	6.8	2.217	0.679310765459133	20.59	73.942	0.36036946017994																					134	3	Start	SIMNAT	45487	43	0.990117204301075	21.871	81.088	0.352145161290323
41	2	Fry	SIMFARM	6.5	1.891	0.472367008187553	39.234	74.374	0.380434134192355																					135	3	Start	SIMNAT	45397	47	0.775784469557062	11.932	91.693	0.347186658311165
42	2	Fry	SIMFARM	6.3	1.686	1.54565105121114	17.775	74.654	0.454904957851598																					136	4	Start	SIMNAT	45428	64	0.858498169513498	36.962	95.638	0.460795392760357
43	2	Fry	SIMFARM	7	2.666	0.888561830279986	28.937	82.195	0.394419179917041																					137	4	Start	SIMNAT	45338	54	0.807423706842555	42.09	97.901	0.549492649822169
44	2	Fry	SIMFARM	7.2	2.935	0.843420429808749	30.188	86.596	0.393509164608289																					138	4	Start	SIMNAT	45428	61	0.81544887403085	39.634	93.756	0.444001251132708
45	2	Fry	SIMFARM	6.3	1.619	1.09282467877046	40.043	73.34	0.457973437700739																					103	13	Parr	SIMFARM	45518	45	0.809658873487032	35.189	90.434	0.473070973517413
51	2	Fry	SIMFARM	6.4	1.706	0.929156131959236	32.889	80.434	0.427583099009934																					104	13	Parr	SIMFARM	45397	48	0.541481219193051	44.762	99.857	0.595103483207721
52	2	Fry	SIMFARM	6.8	2.233	1.12524040831238	32.515	78.162	0.508134740764938																					106	13	Parr	SIMFARM	45426	39	0.694992669897447	44.011	92.178	0.453795332618331
53	2	Fry	SIMFARM	6.8	2.061	0.938018541519555	11.907	74.196	0.394009818477816																					105	14	Parr	SIMFARM	45305	37	0.748068857702008	30.377	102.529	0.453451257751093
54	2	Fry	SIMFARM	6.4	1.795	1.14401238756971	25.674	76.103	0.440990247716946																					107	14	Parr	SIMFARM	45366	46	0.720558942093092	32.202	94.782	0.546759785235209
55	2	Fry	SIMFARM	6.8	2.085	1.0904208469583	33.613	82.932	0.422487016208227																					108	14	Parr	SIMFARM	15	44
32	1	Fry	SIMNAT	5.3	1.546	1.05638084198034	25.488	65.239	0.316395620608282																					109	15	Parr	SIMFARM	45516	27
33	1	Fry	SIMNAT	5.2	1.356	0.946987448471663	27.156	65.113	0.369082856002012																					110	15	Parr	SIMFARM	45337	44
34	1	Fry	SIMNAT	5	1.418	0.868726779211368	26.776	75.312	0.375831342614484																					111	15	Parr	SIMFARM	45487	42
35	1	Fry	SIMNAT	3.6	0.441	0.785542924078482	27.143	73.349	0.280429428504922																					112	16	Parr	SIMFARM	45427	52	0.534111064996974	23.245	92.011	0.491562658678359
41	1	Fry	SIMNAT	5.4	1.606	0.688432925558352	26.391	79.791	0.34100383190906																					113	16	Parr	SIMFARM	14	37	0.564164007173034	49.306	98.413	0.504038175131455
42	1	Fry	SIMNAT	5	1.296	0.575369973663905	43.848	83.989	0.346538124917824																					114	16	Parr	SIMFARM	45308	63	0.696117821245644	45.73	96.492	0.590587949873141
43	1	Fry	SIMNAT	4.7	1.213	0.709664982037097	36.482	72.452	0.309397472222652																					103	1	Parr	SIMNAT	14	36	0.680689874506397	39.226	110.113	0.61397321334655
44	1	Fry	SIMNAT	5.3	1.457	0.762239549471589	37.498	70.414	0.29458316706049																					105	1	Parr	SIMNAT	45517	34	0.665856515616135	26.976	84.679	0.415692767980556
45	1	Fry	SIMNAT	4.3	0.733	0.814048791718399	30.027	72.822	0.281238951150725																					106	1	Parr	SIMNAT	45396	38	0.904348461943683	32.422	85.509	0.426499666467194
51	1	Fry	SIMNAT	5	1.371	0.696545133836996	30.62	72.785	0.338911221998292																					107	2	Parr	SIMNAT	45547	26	0.631412891677649	41.792	111.26	0.372454218218297
52	1	Fry	SIMNAT	4.7	1.325	0.893061602124168	27.456	74.305	0.398166067818736																					108	2	Parr	SIMNAT	45548	34	0.909368110847645	37.5	91.228	0.52321699583084
53	1	Fry	SIMNAT	5.5	1.745	0.711737545785881	17.61	74.918	0.352462666896922																					109	2	Parr	SIMNAT	45427	50	0.836080663765499	37.577	92.438	0.396091653931327
54	1	Fry	SIMNAT	5	1.276	0.928139115636962	7.435	71.007	0.323106595823821																					110	3	Parr	SIMNAT	45336	39	0.877722221811305	36.84	85.587	0.449864027593892
55	1	Fry	SIMNAT	4.2	0.842	0.896129455499672	36.176	66.574	0.393003039263224																					111	3	Parr	SIMNAT	15	45	0.928228254547483	37.683	108.687	0.442217955153283
200		Fry	Wild		2	0.956	5.029	67.173	0.408																					112	3	Parr	SIMNAT	45426	39	0.95537782233394	33.209	100.78	0.389255412468026
201		Fry	Wild		2	0.8125	8.766	52.245	0.33203125																					104	4	Parr	SIMNAT	45397	48	0.634923071418761	22.784	83.881	0.422153307796268
202		Fry	Wild		7	0.557017543859649	15.091	84.557	0.464912280701754																					113	4	Parr	SIMNAT	12	24	0.913794468826478	39.434	83.584	0.374524209741119
203		Fry	Wild		3	0.868098159509202	11.817	57.144	0.374233128834356																					114	4	Parr	SIMNAT	45456	32	0.880422999963573	27.345	92.901	0.427069686468046
204		Fry	Wild		3	0.965034965034965	4.075	74.839	0.447552447552448
205		Fry	Wild		2	1.06796116504854	11.002	59.158	0.40453074433657
206		Fry	Wild		1	0.647940074906367	13.331	69.008	0.370786516853933
207		Fry	Wild		4	0.828859060402685	18.632	61.688	0.493288590604027
208		Fry	Wild		1	0.977859778597786		72.037	0.376383763837638
209		Fry	Wild		3	0.800595238095238	11.792	68.484	0.404761904761905
210		Fry	Wild		3	0.992125984251969	7.048	67.197	0.417322834645669
211		Fry	Wild		4	1.1968253968254	7.428	61.919	0.434920634920635
212		Fry	Wild		5	0.803405572755418	1985-03-01	61.136	0.39938080495356
213		Fry	Wild		4	1.02967359050445	12.887	65.443	0.406528189910979
214		Fry	Wild		4	1.07988165680473	6.506	62.209	0.488165680473373
215		Fry	Wild		2	1.27586206896552			0.475095785440613
216		Fry	Wild		3	0.996240601503759	10.681	69.444	0.597744360902256
217		Fry	Wild		2	0.868421052631579	21.41	73.893	0.357142857142857
218		Fry	Wild		1	0.895397489539749	18.616	72.556	0.430962343096234
219		Fry	Wild		2	0.851449275362319	16.394	72.997	0.438405797101449
220		Fry	Wild		3	0.974683544303797	29.103	67.707	0.395569620253165
221		Fry	Wild		2	1.00983606557377	8.052	71.697	0.386885245901639
222		Fry	Wild		4	0.776470588235294	11.039	57.036	0.523529411764706
223		Fry	Wild		3	1.18490566037736	3.339	46.8	0.524528301886792
103	13	Parr	SIMFARM	14.8	45	0.809658873487032	35.189	90.434	0.473070973517413
104	13	Parr	SIMFARM	15.4	48	0.541481219193051	44.762	99.857	0.595103483207721
105	14	Parr	SIMFARM	14.1	37	0.748068857702008	30.377	102.529	0.453451257751093
106	13	Parr	SIMFARM	14.5	39	0.694992669897447	44.011	92.178	0.453795332618331
107	14	Parr	SIMFARM	15.3	46	0.720558942093092	32.202	94.782	0.546759785235209
108	14	Parr	SIMFARM	15	44
109	15	Parr	SIMFARM	12.8	27
110	15	Parr	SIMFARM	15.2	44
111	15	Parr	SIMFARM	14.7	42
112	16	Parr	SIMFARM	15.5	52	0.534111064996974	23.245	92.011	0.491562658678359
113	16	Parr	SIMFARM	14	37	0.564164007173034	49.306	98.413	0.504038175131455
114	16	Parr	SIMFARM	17.1	63	0.696117821245644	45.73	96.492	0.590587949873141
103	1	Parr	SIMNAT	14	36	0.680689874506397	39.226	110.113	0.61397321334655
104	4	Parr	SIMNAT	14	48	0.634923071418761	22.784	83.881	0.422153307796268
105	1	Parr	SIMNAT	15.4	34	0.665856515616135	26.976	84.679	0.415692767980556
106	1	Parr	SIMNAT	13.8	38	0.904348461943683	32.422	85.509	0.426499666467194
107	2	Parr	SIMNAT	14.4	26	0.631412891677649	41.792	111.26	0.372454218218297
108	2	Parr	SIMNAT	12.9	34	0.909368110847645	37.5	91.228	0.52321699583084
109	2	Parr	SIMNAT	13.9	50	0.836080663765499	37.577	92.438	0.396091653931327
110	3	Parr	SIMNAT	15.5	39	0.877722221811305	36.84	85.587	0.449864027593892
111	3	Parr	SIMNAT	14.2	45	0.928228254547483	37.683	108.687	0.442217955153283
112	3	Parr	SIMNAT	15	39	0.95537782233394	33.209	100.78	0.389255412468026
113	4	Parr	SIMNAT	14.5	24	0.913794468826478	39.434	83.584	0.374524209741119
114	4	Parr	SIMNAT	12	32	0.880422999963573	27.345	92.901	0.427069686468046
224		Parr	Wild	13.6	5	1.04985337243402			0.410557184750733
225		Parr	Wild		10	0.806451612903226	17.809	73.198	0.5
226		Parr	Wild		16	0.655769230769231	30.125	74.696	0.461538461538462
227		Parr	Wild		5	1.08719346049046	8.579	62.721	0.376021798365123
228		Parr	Wild		3	0.983695652173913	27.773	65.077	0.3125
229		Parr	Wild		12	0.781124497991968	16.867	66.373	0.431726907630522
230		Parr	Wild		6	0.974489795918367	8.966	68.548	0.459183673469388
231		Parr	Wild		11	0.885209713024283	16.127	62.481	0.472406181015453
232		Parr	Wild		6	0.82573726541555	33.155	64.095	0.506702412868633
233		Parr	Wild		10	0.92183908045977	29.501	64.128	0.471264367816092
234		Parr	Wild		10	0.71218487394958	14.132	69.146	0.434873949579832
235		Parr	Wild		20	1.014	21.504	86.315	0.548
236		Parr	Wild		18	0.980972515856237	27.536	74.448	0.526427061310782
237		Parr	Wild		21	0.990421455938697	24.464	77.634	0.473180076628352
238		Parr	Wild		15	0.779270633397313	18.596	75.317	0.527831094049904
239		Parr	Wild		15	0.88517745302714	16.285	77.397	0.519832985386221
240		Parr	Wild		19	0.882562277580071	21.097	76.359	0.44661921708185
241		Parr	Wild		20	0.923518164435946	18.128	80.286	0.504780114722753
242		Parr	Wild		16	1.04525862068966	13.148	87.203	0.512931034482759

## Sheet: posthocs
All groups all timepoints					Treatment groups with start and end of smoltification
Height-width ratio	p value				Height-width ratio	p value
Smolt SIMFARM - Fry SIMFARM	0.0004				End SIMFARM - Fry SIMFARM	0.0004
Smolt SIMFARM - Parr SIMFARM	0.965				End SIMFARM - Parr SIMFARM	0.9332
Smolt SIMFARM - Smolt SIMNAT	0.0613				End SIMFARM - Start SIMFARM	0.9899
Smolt SIMFARM - Fry SIMNAT	0.8055				End SIMFARM - End SIMNAT	0.0417
Smolt SIMFARM - Parr SIMNAT	0.7575				End SIMFARM - Fry SIMNAT	0.7309
Smolt SIMFARM - Smolt Wild	<.0001				End SIMFARM - Parr SIMNAT	0.6773
Smolt SIMFARM - Fry Wild	0.0001				End SIMFARM - Start SIMNAT	0.3137
Smolt SIMFARM - Parr Wild	0.0038				Fry SIMFARM - Parr SIMFARM	0.0011
Fry SIMFARM - Parr SIMFARM	0.0013				Fry SIMFARM - Start SIMFARM	0.0723
Fry SIMFARM - Smolt SIMNAT	0.4621				Fry SIMFARM - End SIMNAT	0.3753
Fry SIMFARM - Fry SIMNAT	0.2861				Fry SIMFARM - Fry SIMNAT	0.2254
Fry SIMFARM - Parr SIMNAT	0.4379				Fry SIMFARM - Parr SIMNAT	0.3527
Fry SIMFARM - Smolt Wild	0.9581				Fry SIMFARM - Start SIMNAT	0.673
Fry SIMFARM - Fry Wild	1				Parr SIMFARM - Start SIMFARM	0.7239
Fry SIMFARM - Parr Wild	0.997				Parr SIMFARM - End SIMNAT	0.0476
Parr SIMFARM - Smolt SIMNAT	0.0747				Parr SIMFARM - Fry SIMNAT	0.3542
Parr SIMFARM - Fry SIMNAT	0.4453				Parr SIMFARM - Parr SIMNAT	0.3185
Parr SIMFARM - Parr SIMNAT	0.3973				Parr SIMFARM - Start SIMNAT	0.139
Parr SIMFARM - Smolt Wild	<.0001				Start SIMFARM - End SIMNAT	0.8308
Parr SIMFARM - Fry Wild	0.0008				Start SIMFARM - Fry SIMNAT	0.9988
Parr SIMFARM - Parr Wild	0.0074				Start SIMFARM - Parr SIMNAT	0.9961
Smolt SIMNAT - Fry SIMNAT	0.9972				Start SIMFARM - Start SIMNAT	0.9312
Smolt SIMNAT - Parr SIMNAT	0.9997				End SIMNAT - Fry SIMNAT	0.9932
Smolt SIMNAT - Smolt Wild	0.0012				End SIMNAT - Parr SIMNAT	0.9991
Smolt SIMNAT - Fry Wild	0.4239				End SIMNAT - Start SIMNAT	1
Smolt SIMNAT - Parr Wild	0.9103				Fry SIMNAT - Parr SIMNAT	1
Fry SIMNAT - Parr SIMNAT	1				Fry SIMNAT - Start SIMNAT	0.9981
Fry SIMNAT - Smolt Wild	0.0044				Parr SIMNAT - Start SIMNAT	0.9997
Fry SIMNAT - Fry Wild	0.283
Fry SIMNAT - Parr Wild	0.6951				Bulbus width : ventricule width
Parr SIMNAT - Smolt Wild	0.0151
Parr SIMNAT - Fry Wild	0.4455				End SIMFARM - Fry SIMFARM	<.0001
Parr SIMNAT - Parr Wild	0.8302				End SIMFARM - Parr SIMFARM	0.9524
Smolt Wild - Fry Wild	0.743				End SIMFARM - Start SIMFARM	0.9904
Smolt Wild - Parr Wild	0.3577				End SIMFARM - End SIMNAT	<.0001
Fry Wild - Parr Wild	0.9994				End SIMFARM - Fry SIMNAT	<.0001
					End SIMFARM - Parr SIMNAT	<.0001
Bulbus width : ventricule width					End SIMFARM - Start SIMNAT	<.0001
					Fry SIMFARM - Parr SIMFARM	0.0022
Smolt SIMFARM - Fry SIMFARM	<.0001				Fry SIMFARM - Start SIMFARM	0.0001
Smolt SIMFARM - Parr SIMFARM	0.9572				Fry SIMFARM - End SIMNAT	0.9758
Smolt SIMFARM - Smolt SIMNAT	<.0001				Fry SIMFARM - Fry SIMNAT	0.0014
Smolt SIMFARM - Fry SIMNAT	<.0001				Fry SIMFARM - Parr SIMNAT	0.9581
Smolt SIMFARM - Parr SIMNAT	<.0001				Fry SIMFARM - Start SIMNAT	1
Smolt SIMFARM - Smolt Wild	<.0001				Parr SIMFARM - Start SIMFARM	1
Smolt SIMFARM - Fry Wild	<.0001				Parr SIMFARM - End SIMNAT	0.0058
Smolt SIMFARM - Parr Wild	0.0002				Parr SIMFARM - Fry SIMNAT	<.0001
Fry SIMFARM - Parr SIMFARM	0.0006				Parr SIMFARM - Parr SIMNAT	0.0206
Fry SIMFARM - Smolt SIMNAT	0.9792				Parr SIMFARM - Start SIMNAT	0.0042
Fry SIMFARM - Fry SIMNAT	0.001				Start SIMFARM - End SIMNAT	0.0001
Fry SIMFARM - Parr SIMNAT	0.962				Start SIMFARM - Fry SIMNAT	<.0001
Fry SIMFARM - Smolt Wild	0.9999				Start SIMFARM - Parr SIMNAT	0.0085
Fry SIMFARM - Fry Wild	0.986				Start SIMFARM - Start SIMNAT	<.0001
Fry SIMFARM - Parr Wild	0.0816				End SIMNAT - Fry SIMNAT	<.0001
Parr SIMFARM - Smolt SIMNAT	0.0038				End SIMNAT - Parr SIMNAT	1
Parr SIMFARM - Fry SIMNAT	<.0001				End SIMNAT - Start SIMNAT	0.9842
Parr SIMFARM - Parr SIMNAT	0.0164				Fry SIMNAT - Parr SIMNAT	0.0006
Parr SIMFARM - Smolt Wild	<.0001				Fry SIMNAT - Start SIMNAT	0.0186
Parr SIMFARM - Fry Wild	0.004				Parr SIMNAT - Start SIMNAT	0.9677
Parr SIMFARM - Parr Wild	0.4507
Smolt SIMNAT - Fry SIMNAT	<.0001
Smolt SIMNAT - Parr SIMNAT	1				Alignmnet of bulbus arteriosus
Smolt SIMNAT - Smolt Wild	0.5143
Smolt SIMNAT - Fry Wild	1				End SIMFARM - Fry SIMFARM	0.0001
Smolt SIMNAT - Parr Wild	0.2635				End SIMFARM - Parr SIMFARM	0.7886
Fry SIMNAT - Parr SIMNAT	0.0003				End SIMFARM - Start SIMFARM	0.9978
Fry SIMNAT - Smolt Wild	0.002				End SIMFARM - End SIMNAT	0.0007
Fry SIMNAT - Fry Wild	0.0001				End SIMFARM - Fry SIMNAT	0.0003
Fry SIMNAT - Parr Wild	<.0001				End SIMFARM - Parr SIMNAT	0.0878
Parr SIMNAT - Smolt Wild	0.6779				End SIMFARM - Start SIMNAT	0.0732
Parr SIMNAT - Fry Wild	1				Fry SIMFARM - Parr SIMFARM	0.1963
Parr SIMNAT - Parr Wild	0.8182				Fry SIMFARM - Start SIMFARM	0.0001
Smolt Wild - Fry Wild	0.6549				Fry SIMFARM - End SIMNAT	0.7646
Smolt Wild - Parr Wild	0.0013				Fry SIMFARM - Fry SIMNAT	1
Fry Wild - Parr Wild	0.3643				Fry SIMFARM - Parr SIMNAT	0.625
					Fry SIMFARM - Start SIMNAT	0.6703
Alignmnet of bulbus arteriosus					Parr SIMFARM - Start SIMFARM	0.5637
					Parr SIMFARM - End SIMNAT	0.8236
Smolt SIMFARM - Fry SIMFARM	0.0001				Parr SIMFARM - Fry SIMNAT	0.3087
Smolt SIMFARM - Parr SIMFARM	0.8759				Parr SIMFARM - Parr SIMNAT	0.9746
Smolt SIMFARM - Smolt SIMNAT	0.0027				Parr SIMFARM - Start SIMNAT	0.9762
Smolt SIMFARM - Fry SIMNAT	0.0012				Start SIMFARM - End SIMNAT	0.0032
Smolt SIMFARM - Parr SIMNAT	0.1553				Start SIMFARM - Fry SIMNAT	0.0004
Smolt SIMFARM - Smolt Wild	<.0001				Start SIMFARM - Parr SIMNAT	0.054
Smolt SIMFARM - Fry Wild	<.0001				Start SIMFARM - Start SIMNAT	0.0195
Smolt SIMFARM - Parr Wild	<.0001				End SIMNAT - Fry SIMNAT	0.908
Fry SIMFARM - Parr SIMFARM	0.2877				End SIMNAT - Parr SIMNAT	0.9996
Fry SIMFARM - Smolt SIMNAT	0.8548				End SIMNAT - Start SIMNAT	0.9999
Fry SIMFARM - Fry SIMNAT	1				Fry SIMNAT - Parr SIMNAT	0.7856
Fry SIMFARM - Parr SIMNAT	0.7426				Fry SIMNAT - Start SIMNAT	0.8219
Fry SIMFARM - Smolt Wild	0.9997				Parr SIMNAT - Start SIMNAT	1
Fry SIMFARM - Fry Wild	0.0002
Fry SIMFARM - Parr Wild	0.4447				Ventricular symmetry
Parr SIMFARM - Smolt SIMNAT	0.8984
Parr SIMFARM - Fry SIMNAT	0.4346				End SIMFARM - Fry SIMFARM	<.0001
Parr SIMFARM - Parr SIMNAT	0.9899				End SIMFARM - Parr SIMFARM	0.0089
Parr SIMFARM - Smolt Wild	0.3555				End SIMFARM - Start SIMFARM	0.9976
Parr SIMFARM - Fry Wild	<.0001				End SIMFARM - End SIMNAT	0.0004
Parr SIMFARM - Parr Wild	0.0013				End SIMFARM - Fry SIMNAT	<.0001
Smolt SIMNAT - Fry SIMNAT	0.9528				End SIMFARM - Parr SIMNAT	0.0001
Smolt SIMNAT - Parr SIMNAT	0.9999				End SIMFARM - Start SIMNAT	<.0001
Smolt SIMNAT - Smolt Wild	0.9419				Fry SIMFARM - Parr SIMFARM	<.0001
Smolt SIMNAT - Fry Wild	<.0001				Fry SIMFARM - Start SIMFARM	<.0001
Smolt SIMNAT - Parr Wild	0.0074				Fry SIMFARM - End SIMNAT	<.0001
Fry SIMNAT - Parr SIMNAT	0.8702				Fry SIMFARM - Fry SIMNAT	0.6903
Fry SIMNAT - Smolt Wild	1				Fry SIMFARM - Parr SIMNAT	<.0001
Fry SIMNAT - Fry Wild	0.0004				Fry SIMFARM - Start SIMNAT	<.0001
Fry SIMNAT - Parr Wild	0.334				Parr SIMFARM - Start SIMFARM	0.1008
Parr SIMNAT - Smolt Wild	0.8551				Parr SIMFARM - End SIMNAT	0.9999
Parr SIMNAT - Fry Wild	<.0001				Parr SIMFARM - Fry SIMNAT	<.0001
Parr SIMNAT - Parr Wild	0.0129				Parr SIMFARM - Parr SIMNAT	0.9991
Smolt Wild - Fry Wild	<.0001				Parr SIMFARM - Start SIMNAT	0.9631
Smolt Wild - Parr Wild	0.0336				Start SIMFARM - End SIMNAT	0.0406
Fry Wild - Parr Wild	0.1644				Start SIMFARM - Fry SIMNAT	<.0001
					Start SIMFARM - Parr SIMNAT	0.0077
Ventricular symmetry					Start SIMFARM - Start SIMNAT	0.0014
					End SIMNAT - Fry SIMNAT	<.0001
Smolt SIMFARM - Fry SIMFARM	<.0001				End SIMNAT - Parr SIMNAT	0.9337
Smolt SIMFARM - Parr SIMFARM	0.0368				End SIMNAT - Start SIMNAT	0.6139
Smolt SIMFARM - Smolt SIMNAT	0.005				Fry SIMNAT - Parr SIMNAT	<.0001
Smolt SIMFARM - Fry SIMNAT	<.0001				Fry SIMNAT - Start SIMNAT	<.0001
Smolt SIMFARM - Parr SIMNAT	0.0022				Parr SIMNAT - Start SIMNAT	0.9993
Smolt SIMFARM - Smolt Wild	<.0001
Smolt SIMFARM - Fry Wild	<.0001
Smolt SIMFARM - Parr Wild	<.0001
Fry SIMFARM - Parr SIMFARM	<.0001
Fry SIMFARM - Smolt SIMNAT	<.0001
Fry SIMFARM - Fry SIMNAT	0.8616
Fry SIMFARM - Parr SIMNAT	<.0001
Fry SIMFARM - Smolt Wild	0.4779
Fry SIMFARM - Fry Wild	0.0005
Fry SIMFARM - Parr Wild	0.7791
Parr SIMFARM - Smolt SIMNAT	1
Parr SIMFARM - Fry SIMNAT	<.0001
Parr SIMFARM - Parr SIMNAT	0.9999
Parr SIMFARM - Smolt Wild	<.0001
Parr SIMFARM - Fry Wild	<.0001
Parr SIMFARM - Parr Wild	<.0001
Smolt SIMNAT - Fry SIMNAT	<.0001
Smolt SIMNAT - Parr SIMNAT	0.981
Smolt SIMNAT - Smolt Wild	<.0001
Smolt SIMNAT - Fry Wild	<.0001
Smolt SIMNAT - Parr Wild	<.0001
Fry SIMNAT - Parr SIMNAT	<.0001
Fry SIMNAT - Smolt Wild	0.0115
Fry SIMNAT - Fry Wild	0.1518
Fry SIMNAT - Parr Wild	1
Parr SIMNAT - Smolt Wild	0.0001
Parr SIMNAT - Fry Wild	<.0001
Parr SIMNAT - Parr Wild	<.0001
Smolt Wild - Fry Wild	<.0001
Smolt Wild - Parr Wild	0.0011
Fry Wild - Parr Wild	0.0962

## Sheet: Lumen
Fish	Treatment	Thickness	SThickness	Volume	Surface
151	SIMFARM	0.0645179	0.254004	5.79046	20.8409
152	SIMFARM	0.0573513	0.239481	3.87602	26.1882
153	SIMFARM	0.0616591	0.248312	7.01898	19.9601
154	SIMFARM	0.0579255	0.240677	3.3708	27.8252
155	SIMFARM	0.0586162	0.242108	2.38597	28.5692
156	SIMFARM	0.0476922	0.218385	6.53782	15.6459
157	SIMFARM	0.0504947	0.22471	12.8441	19.7626
158	SIMFARM	0.0520588	0.228164	11.2371	15.1575
159	SIMFARM	0.053399	0.231082	6.40494	22.4558
151	SIMNAT	0.0401897	0.200474	5.67492	16.2941
152	SIMNAT	0.0444444	0.210818	2.87015	17.494
153	SIMNAT	0.0457048	0.213787	3.92126	23.6857
154	SIMNAT	0.0364792	0.190995	6.86465	17.0446
155	SIMNAT	0.0356338	0.188769	6.65233	21.7919
156	SIMNAT	0.0415663	0.203878	6.72202	22.7782
157	SIMNAT			5.46589	17.512
158	SIMNAT	0.0372089	0.192896	2.39529	23.0723
159	SIMNAT	0.0392236	0.198049	4.28619	19.8365
51	WILD	0.0360758	0.189936	9.82585	14.2844
54	WILD	0.0280651	0.167526	13.4222	13.0054
56	WILD	0.0396091	0.19902	9.99759	11.5279
58	WILD	0.0390711	0.197664	13.2557	12.2519
61	WILD	0.0404332	0.20108	9.58982	15.2814

## Sheet: Echocardiography
Fish	Treatment	CSI	RVM	HW	BV	ABA	VS	E	A	EA	OFTD	OFTP	OFTV	VTI	CO	HR
1	SIMFARM	0.1925	0.11	0.919925	0.499136	36.443	97.452	124	250	0.496	9.875	0.13	183	466.125	7.76829	68
2	SIMFARM	0.188406	0.108696	0.871207	0.445044	33.895	115.422	62	160	0.3875	12.3188	0.08	140	314.058	6.95028	78
3	SIMFARM	0.177333	0.112	0.802179	0.494316	17.682	101.463	124	161	0.770186	11.7333	0.44	333	880	21.1415	79
4	SIMFARM	0.201163	0.12093	1.16278	0.536078	49.154	101.638	110	364	0.302198	12.093	0.19	215	462.558	15.521	79
5	SIMFARM	0.25375	0.12125	0.808529	0.505789	37.249	95.666	132	163	0.809816	10.625	2.11	725	2260.12	46.1703	72
6	SIMFARM	0.198485	0.106061	0.817266	0.501359	56.784	100.741	111	83	1.33735	17.7273	0.21	231	626.061	26.2508	78
7	SIMFARM	0.169767	0.102326	0.936212	0.483688	43.536	100.527	97	137	0.708029	12.4419	0.06	122	546.628	18.1866	74
8	SIMFARM	0.206667	0.122222	1.08669	0.438567	31.527	96.578	122	303	0.40264	20.2222	0.53	365	1276	33.1958	80
9	SIMFARM	0.182796	0.105376	0.912706	0.528134	38.85	106.169	92	195	0.471795	10.5376	0.24	244	489.57	13.6634	74
10	SIMFARM	0.178125	0.109375	0.895252	0.453744	43.627	105.698	152	309	0.491909	20.1562	0.53	363	1188.12	59.785	77
11	SIMNAT	0.159091	0.104545	0.901152	0.387924	36.792	86.887	105	141	0.744681	16.6667	0.03	89	241.061	8.01806	70
12	SIMNAT	0.144578	0.0771084	0.948731	0.368297	22.884	89.003	40	112	0.357143	9.15663	0.06	127	238.434	4.65107	86
13	SIMNAT	0.14875	0.10125	0.932234	0.338671	32.584	83.969	81	121	0.669421	10.625	0.21	226	463.125	10.512	80
14	SIMNAT	0.2	0.118644	0.736217	0.354252	43.307	86.367	73	146	0.5	18.6441	0.4	317	1126.27	41.2078	77
15	SIMNAT	0.1625	0.0984375	0.870979	0.406334	33.913	89.317	112	127	0.88189	13.2812	0.04	97	373.437	8.15843	77
16	SIMNAT	0.166667	0.109091	0.823767	0.400529	32.638	94.764	98	141	0.695035	12.4242	0.12	175	351.364	7.70056	83
17	SIMNAT	0.171667	0.101667	0.862605	0.385608	25.431	87.985	83	140	0.592857	14.6667	0.05	109	337.667	8.11223	79
18	SIMNAT	0.113333	0.0833333	0.998619	0.466575	41.755	109.273	80	144	0.555556	25.3333	0.25	251	1542.33	25.8879	74
19	SIMNAT	0.151515	0.0909091	0.801034	0.356926	49.699	107.721	98	148	0.662162	14.5455	0.02	62	244.545	5.57574	63
20	SIMNAT	0.159677	0.103226	0.925759	0.307967	24.956	99.297	116	202	0.574257	14.6774	0.04	98	334.194	7.49877	69

## Sheet: Correlation matrix p values
Groups	Correlation	p verdi
1 CSI RVM	0.887218	5.61069e-06
2 CSI HW	-0.172932	0.803103
3 RVM HW	-0.145865	0.851942
4 CSI BV	0.566917	0.0663244
5 RVM BV	0.455639	0.146589
6 HW BV	0.118797	0.851942
7 CSI ABA	0.245113	0.546875
8 RVM ABA	0.0827068	0.867929
9 HW ABA	-0.121805	0.851942
10 BV ABA	0.398496	0.223707
11 CSI VS	0.0992481	0.867929
12 RVM VS	0.0330827	0.952691
13 HW VS	0.0842105	0.867929
14 BV VS	0.512782	0.0912747
15 ABA VS	0.396992	0.223707
16 CSI E	0.41836	0.201401
17 RVM E	0.534989	0.0806987
18 HW E	-0.123401	0.851942
19 BV E	0.37848	0.23915
20 ABA E	0.0639579	0.889074
21 VS E	0.106095	0.867929
22 CSI A	0.51824	0.0912747
23 RVM A	0.651373	0.0212002
24 HW A	0.172245	0.803103
25 BV A	0.35126	0.293161
26 ABA A	0.0902595	0.867929
27 VS A	0.442272	0.165319
28 E A	0.525781	0.0872809
29 CSI EA	-0.141353	0.851942
30 RVM EA	-0.132331	0.851942
31 HW EA	-0.535338	0.0806987
32 BV EA	-0.0120301	0.975536
33 ABA EA	0.0631579	0.889074
34 VS EA	-0.27218	0.465747
35 E EA	0.310008	0.40719
36 A EA	-0.508462	0.0912747
37 CSI OFTD	-0.0127868	0.975536
38 RVM OFTD	0.0165476	0.975536
39 HW OFTD	-0.0518992	0.918849
40 BV OFTD	-0.237683	0.558389
41 ABA OFTD	0.297856	0.408776
42 VS OFTD	0.0864987	0.867929
43 E OFTD	0.0820474	0.867929
44 A OFTD	0.0368698	0.952691
45 EA OFTD	0.106055	0.867929
46 CSI OFTP	0.56476	0.0663244
47 RVM OFTP	0.638555	0.0222393
48 HW OFTP	-0.0105422	0.975536
49 BV OFTP	0.466868	0.138179
50 ABA OFTP	0.0918676	0.867929
51 VS OFTP	0.131777	0.851942
52 E OFTP	0.300678	0.408776
53 A OFTP	0.392467	0.225874
54 EA OFTP	-0.125753	0.851942
55 OFTD OFTP	0.074953	0.867929
56 CSI OFTV	0.572932	0.0663244
57 RVM OFTV	0.645113	0.0215437
58 HW OFTV	-0.00601504	0.979921
59 BV OFTV	0.463158	0.139037
60 ABA OFTV	0.0781955	0.867929
61 VS OFTV	0.133835	0.851942
62 E OFTV	0.298721	0.408776
63 A OFTV	0.39639	0.223707
64 EA OFTV	-0.138346	0.851942
65 OFTD OFTV	0.0797292	0.867929
66 OFTP OFTV	0.998495	0
67 CSI VTI	0.500752	0.097011
68 RVM VTI	0.511278	0.0912747
69 HW VTI	-0.0240601	0.973276
70 BV VTI	0.491729	0.104871
71 ABA VTI	0.276692	0.46007
72 VS VTI	0.165414	0.818727
73 E VTI	0.389767	0.225874
74 A VTI	0.304626	0.408776
75 EA VTI	0.123308	0.851942
76 OFTD VTI	0.290335	0.42398
77 OFTP VTI	0.879519	7.40518e-06
78 OFTV VTI	0.870677	1.08361e-05
79 CSI CO	0.544361	0.0806987
80 RVM CO	0.538346	0.0806987
81 HW CO	-0.075188	0.867929
82 BV CO	0.43609	0.171281
83 ABA CO	0.368421	0.256584
84 VS CO	0.0345865	0.952691
85 E CO	0.37848	0.23915
86 A CO	0.243701	0.546875
87 EA CO	0.156391	0.844243
88 OFTD CO	0.411433	0.209882
89 OFTP CO	0.820031	0.000145469
90 OFTV CO	0.809023	0.000203817
91 VTI CO	0.915789	6.75814e-07
